# Supplementary material for: The Effect of High Pressure Homogenization on the Structure of Dual-Protein and Its Emulsion Functional Properties
Source: Foods. 2023 Sep 7;12(18):3358. doi: 10.3390/foods12183358 (PMC10529657; doi:10.3390/foods12183358)
Supplement: Supplementary file 1 [file foods-12-03358-s001.zip]

Archive with 1 entries (1 files):
- foods-2567196-supplementary.pdf
